# Supplementary material for: Ultrasound-Triggerable Coatings for Foley Catheter Balloons for Local Release of Anti-Inflammatory Drugs during Bladder Neck Dilation
Source: Pharmaceutics. 2022 Oct 13;14(10):2186. doi: 10.3390/pharmaceutics14102186 (PMC9609387; doi:10.3390/pharmaceutics14102186)
Supplement: Supplementary file 1 [file pharmaceutics-14-02186-s001.zip]

Archive with 1 entries (1 files):
- pharmaceutics-1929711-supplementary.pdf
